# Supplementary material for: A narrow host-range and lack of persistence in two non-target insect species of a bacterial symbiont exploited to deliver insecticidal RNAi in Western Flower Thrips
Source: Front Insect Sci. 2023 Mar 8;3:1093970. doi: 10.3389/finsc.2023.1093970 (PMC10926499; doi:10.3389/finsc.2023.1093970)
Supplement: Supplementary file 2 [file Table_1.xlsx]

## Sheet: Sheet1
	Supplementary Table 1: Total count of Bfo1 and Bfo2 SRA experiments, k-mers and unique BioSamples per host species. Species where the same BioSample contained Bfo1 and Bfo2 k-mers are shown in italics.
	Host	# SRA experiments per host species	Bfo1 k-mer count per species	BioSamples with Bfo1	Bfo1 k-mer count normalised per BioSamples
	Frankliniella occidentalis	2	302053	1	302053
	Anopheles gambiae	163	188006	95	1979.01
	Liriomyza trifolii	2	26588	2	13294
	Danaus plexippus	10	26420	10	2642
	Heliconius besckei	3	26342	3	8780.67
	Apoidea	8	22849	8	2856.12
	Trioxys pallidus	2	20135	2	10067.5
	Anopheles maculatus	2	3980	1	3980
	Xylocopa micans	1	3948	1	3948
	Dendroctonus ponderosae	2	1401	2	700.5
	Anopheles epiroticus	17	1327	4	331.75
	Timema cristinae	1	369	1	369
	Anopheles funestus	1	185	1	185
	Agrilus planipennis	1	180	1	180
	Dactylopius coccus	1	179	1	179
	Bombyx mori	1	168	1	168
	Drosophila melanogaster	8	166	7	23.7143
	Drosophila leontia	1	139	1	139
	Papilio machaon	1	96	1	96
	Heliconius melpomene plesseni	1	92	1	92
	Orussus abietinus	1	80	1	80
	Rhagoletis zephyria	2	80	1	80
	Mayetiola destructor	2	63	2	31.5
	Anopheles arabiensis	15	61	14	4.35714
	Acyrthosiphon pisum	2	55	2	27.5
	Gonioctena quinquepunctata	2	54	2	27
	Coleoptera	3	54	3	18
	Limenitis arthemis	4	52	4	13
	Aphis glycines	2	41	2	20.5
	Danaus chrysippus	1	40	1	40
	Biorhiza pallida	2	32	1	32
	Eutreta diana	1	28	1	28
	Heliconius hecale	1	26	1	26
	Physconelloides eurysema	2	19	2	9.5
	Anopheles quadriannulatus	6	18	1	18
	Xylocopa virginica	1	17	1	17
	Apis mellifera jemenitica	1	16	1	16
	Diabrotica virgifera virgifera	1	16	1	16
	Anopheles dirus	2	16	2	8
	Apis mellifera scutellata	1	12	1	12
	Apis mellifera	3	11	3	3.66667
	Anopheles melas	1	8	1	8
	Phasmomyrmex sp. ZA01	1	8	1	8
	Heliconius numata robigus	1	7	1	7
	Anopheles christyi	1	6	1	6
	Diatraea saccharalis	1	6	1	6
	Heliconius cydno alithea	1	5	1	5
	Physconelloides robbinsi	1	5	1	5
	Xylocopa aestuans	1	3	1	3
	Sericomyrmex mayri	1	3	1	3
	Drosophila ananassae	1	3	1	3
	Microplitis demolitor	1	2	1	2
	Heliconius melpomene melpomene x Heliconius melpomene rosina	1	2	1	2
	Heliconius cydno	1	2	1	2
	Xylocopa lucida	1	1	1	1
	Discothyrea horni	1	1	1	1
	Aedes albopictus	1	1	1	1
	Host	# SRA experiments per host species	Bfo2 k-mer count per species	BioSamples with Bfo2	Bfo2 k-mer count normalised per BioSamples
	Anopheles gambiae	139	222179	53	4192.06
	Frankliniella occidentalis	2	76413	1	76413
	Apis mellifera	28	15103	28	539.393
	Danaus plexippus	19	12674	19	667.053
	Holcocephala fusca	2	9069	2	4534.5
	Agrilus planipennis	1	1676	1	1676
	Apis mellifera scutellata	4	1529	3	509.667
	Heliconius hecale	1	1174	1	1174
	Heliconius melpomene amandus	1	1019	1	1019
	Phoebis sennae	3	681	3	227
	Heliconius melpomene melpomene x Heliconius melpomene rosina	6	517	3	172.333
	Megachile rotundata	2	444	1	444
	Diabrotica virgifera virgifera	3	391	3	130.333
	Apoidea	3	334	3	111.333
	Sericomyrmex saussurei	2	257	2	128.5
	Lasioglossum albipes	7	238	1	238
	Dendroctonus ponderosae	1	144	1	144
	Heliconius melpomene ecuadorensis	1	132	1	132
	Phortica variegata	2	105	2	52.5
	Sericomyrmex bondari	2	89	2	44.5
	Heliconius hecuba flava	1	86	1	86
	Sericomyrmex amabilis	3	77	3	25.6667
	Eufriesea mexicana	1	68	1	68
	Xylocopa calens	1	59	1	59
	Heliconius cydno alithea	2	43	2	21.5
	Coleoptera	1	39	1	39
	Heliconius erato	1	38	1	38
	Laparus doris delila	1	36	1	36
	Heliconius melpomene malleti	1	34	1	34
	Aphis glycines	3	33	3	11
	Xylocopa muscaria	1	31	1	31
	Sericomyrmex mayri	1	30	1	30
	Orussus abietinus	1	27	1	27
	Heliconius ethilla narcaea	1	24	1	24
	Drosophila melanogaster	1	24	1	24
	Anopheles maculatus	4	22	1	22
	Anopheles funestus	1	20	1	20
	Heliconius pachinus	1	18	1	18
	Xylocopa viridigastra	1	10	1	10
	Heliconius cydno zelinde	1	8	1	8
	Heliconius melpomene	1	8	1	8
	Heliconius cydno	2	8	1	8
	Heliconius numata bicoloratus	1	7	1	7
	Heliconius melpomene amaryllis	1	7	1	7
	Heliconius melpomene rosina	1	6	1	6
	Apis mellifera litorea	1	6	1	6
	Harpegnathos saltator	1	4	1	4
	Stegomyrmex manni	1	3	1	3
	Chaoborus trivitattus	1	2	1	2
	Rhopalothrix isthmica	1	1	1	1
	Anopheles arabiensis	1	1	1	1
